# Supplementary material for: Lignin-polysaccharide interactions in plant secondary cell walls revealed by solid-state NMR
Source: Nat Commun. 2019 Jan 21;10:347. doi: 10.1038/s41467-018-08252-0 (PMC6341099; doi:10.1038/s41467-018-08252-0)
Supplement: Supplementary file 4 — Source Data [file 41467_2018_8252_MOESM4_ESM.xlsx]

## Sheet: Fig.2b
Fig. 2b, Count of Restraints in maize
All cross-peaks								Lignin-Xn cross-peaks
Type	Strong restraints	Medium restraints	Weak restraints	Total				Type	Strong restraints	Medium restraints	Weak restraints	Total
lignin-Xn	17	15	15	47				H-Xn	3	1	2	6
lignin-lignin	6	8	3	17				S-Xn	6	4	4	14
lignin-cellulose	3	1	2	6				G/FA(ring)-Xn	1	3		4
xylan-cellulose			4	4				FA9-Xn	3	2	1	6
Sum	26	24	24	74				OMe-Xn	3	2	2	7
Note: all the cross peaks and their relative intensities are documented in Supplementary Table 3.

## Sheet: Fig.3bcd
Fig. 3b, Lignin Percentage for plotting							Peak Area and Conversion to include carbon multiplicity. Details described in the Methods section
	Lignin	Peak position	Percetage	Uncertainty from multiplicity				Peak position	Peak Area	Renormalized Percentage (/2, see note)	Renormalized Percentage (/3, see note)
maize	H	159 ppm	0.279913	0.02			maize	159 ppm	0.149906	0.260727	0.299098
	S	153 ppm	0.380484	0.03				153 ppm	0.407533	0.354406	0.406563
	G/FA	147 ppm	0.339603	0.05				147 ppm	0.442561	0.384867	0.294339
Arabidopsis	H	159 ppm	0	0			Arabidopsis	159 ppm	0	0	NA
	S	153 ppm	0.36	0				153 ppm	0.364971	0.364971	NA
	G	147 ppm	0.64	0				147 ppm	0.635029	0.635029	NA
Switchgrass	H	159 ppm	0.325835	0.03			Switchgrass	159 ppm	0.169147	0.289352	0.362319
	S	153 ppm	0.119907	0.01				153 ppm	0.124493	0.106481	0.133333
	G/FA	147 ppm	0.554257	0.05				147 ppm	0.70636	0.604167	0.504348
Rice	H	159 ppm	0.170502	0.02			Rice	159 ppm	0.0819383	0.151466	0.189538
	S	153 ppm	0.276836	0.03				153 ppm	0.266079	0.245928	0.307745
	G/FA	147 ppm	0.552662	0.05				147 ppm	0.651982	0.602606	0.502717
Average of 4 plants	H	159 ppm	0.194062				Note:
	S	153 ppm	0.28555				The 147-ppm peak area is either divided by 2 (for G3/4) or by 3 (for FA3/4/7) to account for the two extreme conditions.
	G/FA	147 ppm	0.520388				In addition, all the 153-ppm peak area has been consitently divided by 2 to account for the multiplicity of S2/6.
							The peak areas are then renormalized to a total of 100% within each sample.
Fig. 3c, counts of intermolecular cross peaks in four plants
lignin-Xn	60	45	50	155
lignin-lignin	17	14	10	41
lignin-cellulose	8	7	10	25
xylan-cellulose	2	2	9	13
Fig. 3d, counts of intermolecular cross peaks in four plants
All plants
H-Xn	4	1	5	10
S-Xn	20	15	16	51
G/FA(ring)-Xn	19	14	16	49
FA9-Xn	4	3	1	8
OMe-Xn	12	6	5	23
lignin-Xn (mix)	1	6	7	14
Sum				155
				155

## Sheet: Fig.5
Fig. 5a					Fig. 5b
type	13C (ppm)	Intensities	error			Zea mays			Arabidopsis thaliana			Panicum virgatum			Oryza sativa
Lignin	148.3	0.20482	0.1354		type	13C (ppm)	T1 (ms)	error	Atom (ppm)	T1 (ms)	error	Atom (ppm)	T1 (ms)	error	Atom (ppm)	T1(ms)	error
	168.7	0.06938	0.1354		lignin	169.2	4.6	0.5	168.9	-	-	169.8	3.7	0.3	168		-
	168.7	0.10223	0.1739			160.4	4.2	0.6	160.4	-	-	160.4	-	-	159	-	-
	159.9	0.27953	0.2169			153.4	4.6	0.4	152.5	13	1	152.8	3.9	0.4	153	-	-
	159.4	0.17902	0.1539			147.5	3.5	0.3	148.6	12	1	148.1	4.8	0.3	148	5.4	0.3
	159.9	0.19959	0.1235			130.4	3.1	0.2	130.7	4.2	0.3	130	3.3	0.2	129.6	4.5	0.2
	126.7	0.26524	0.1464			128.9	2.4	0.2	128.9			128.5	3	0.2	128	4.7	0.2
	152.9	0.1207	0.1377			127.3	1.9	0.3	127.3			127.3	-	-	126.3	4.5	0.2
	153.4	0.20385	0.1278			116.6	4.1	0.3	116.6	-	-	116.8	3.6	0.3	116.5	4.7	0.2
	104.9	0.24452	0.226			57	-	-	57	8.4	0.8	56.8	5.7	0.5	57	9	1
	152.9	0.14478	0.1244		cellulose	105	22.6	0.7	105	41	2	105	27.4	0.7	105.1	22.7	0.7
interior cellulose	104.961	0.46154	0.07692			89	26.9	0.6	89	44	2	89	26	1	88.9	27.1	0.7
	75.4466	0.53846	0.03846			84.5	20.7	0.7	84.1	33	2	84.5	20	1	84.5	20.4	0.8
	72.4363	0.38462	0.03846			64.8	15.2	0.9	65.2	35	3	64.8	18	2	65	17	1
	65.1892	0.38462	0.07692			61.5	15	1	62.5	30	3	62.7	15	1	62.5	14	1
	105.079	0.34615	0.03846		xylan	102.2	7.1	0.7	102.2	-	-	102	4.6	0.4	103	5.8	0.6
	88.8416	0.34615	0.03846			82	-	-	82	-	-	81.8	10.3	0.9	82.5	7.9	0.9
	87.4068	0.36154	0.01154			21	-	-	21	17	1	21.5	7.4	0.6	-	6.2	0.7
	75.323	0.42308	0.03846
	74.3169	0.38462	0.03846
	72.5236	0.34615	0.07692
surface cellulose	105.14	0.43077	0.02308
	75.3435	0.46154	0.03846
	74.5196	0.53846	0.03846
	72.7094	0.46154	0.03846
	62.432	0.40769	0.02308
	61.6449	0.5005	0.11538
	105.17	0.53846	0.07692
	83.969	0.50385	0.00769
	75.3556	0.56923	0.00769
	72.539	0.57692	0.07692
Xn2f	104.614	0.42308	0.03846
	73.9473	0.53846	0.03846
	73.0137	0.57692	0.03846
	72.3323	0.59615	0.03077
	64.4748	0.43077	0.02308
	105.095	0.46154	0.15385
	81.2092	0.65385	0.11538
	63.9599	0.53846	0.15385
	105.229	0.42308	0.15385
	82.0488	0.46154	0.07692
Xn3f	102.656	0.80769	0.15385
	79.3011	1	0.23077
	62.6624	0.5122	0.11538
	102.275	0.65385	0.15385
	78.5379	0.73077	0.11538

## Sheet: Supplementary Fig.2abc
Supplementary Fig. 2a-c, Count of Restraints
	Plant	Type	Strong restraints	Medium restraints	Weak restraints	Total			Strong restraints	Medium restraints	Weak restraints	Total
Supplementary Fig. 2a	Arabidopsis thaliana	H-Xn (n/a)						lignin-Xn	16	11	16	43
		S-Xn	7	6	8	21		lignin-lignin	4	2	1	7
		G/FA(ring)-Xn	6	3	6	15		lignin-cellulose	2	3	3	8
		FA(arm)-Xn (n/a)						xylan-cellulose	1		3	4
		lignin-lignin	4	2	1	7		Sum				62
		lignin-cellulose	2	3	3	8
		xylan-cellulose	1		3	4
		OMe-Xn	3	2	2	7
		lignin-Xn (mix)
		Sum	23	16	23	62
Supplementary Fig. 2b	Panicum virgatum	H-Xn	1		3	4		lignin-Xn	15	9	12	36
		S-Xn	5	2	3	10		lignin-lignin	3	3	6	12
		G/FA(ring)-Xn	5	3	5	13		lignin-cellulose	1	1	5	7
		FA(arm)-Xn	1			1		xylan-cellulose		2	2	4
		lignin-lignin	3	3	6	12		Sum				59
		lignin-cellulose	1	1	5	7
		xylan-cellulose		2	2	4
		OMe-Xn	3	1		4
		lignin-Xn (mix)		3	1	4
		Sum	19	15	25	59
Supplementary Fig. 2c	Oryza sativa	H-Xn (n/a)						lignin-Xn	12	10	7	29
		S-Xn	2	3	1	6		lignin-lignin	4	1		5
		G/FA(ring)-Xn	7	5	5	17		lignin-cellulose	2	2		4
		FA(arm)-Xn		1		1		xylan-cellulose	1			1
		lignin-lignin	4	1		5		Sum				39
		lignin-cellulose	2	2		4
		xylan-cellulose	1			1
		OMe-Xn	3	1	1	5
		Sum	19	13	7	39
Note: all the cross peaks and their relative intensities are documented in Supplementary Table 4-6.

## Sheet: Supplementary Fig.7
Supplementary figure 7a
	time (s)	168.9 ppm	153.5	148.57	133.8	130.79	128.67	126.73	160.9	116.66	56 ppm
	0	1	1	1	1	1	1	1	1	1	1
	0.3	0.9524	0.94311	0.99028	0.98068	0.98065	0.9987	0.90574	0.9249	0.9249	0.8007
	0.7	0.9249	0.93395	0.94318	0.934	0.89822	0.88954	0.8857	0.907	0.8982	0.6739
	1.2	0.86384	0.81469	0.85547	0.79897	0.79119	0.79898	0.8132	0.7823	0.7684	0.5594
	1.9	0.66377	0.71065	0.73898	0.71072	0.71762	0.71037	0.80681	0.6969	0.6835	0.4513
	2.9	0.50506	0.57339	0.61993	0.55688	0.54078	0.57336	0.61395	0.602	0.5623	0.3456
	4.4	0.38431	0.40352	0.40749	0.3805	0.37319	0.37851	0.47177	0.4449	0.3696	0.1589
	6.4	0.23137	0.22912	0.23828	0.23366	0.19792	0.284	0.29823	0.2576	0.2526	0.1098
	8.9	0.12034	0.13528	0.16606	0.18486	0.11682	0.16998	0.15664	0.1257	0.1379	0.0433
	11.9	0.06198	0.04195	0.0218	0.01537	0.02977	0.10148	0.02426	0.0495	0.0025	0.0246
Supplementary figure 7b
	time (s)	105.0 ppm	84.78	65.29	62.3	108.2	102.7	100.8	82.47	68.3	89	22 ppm
	0	1	1	1	1	1	1	1	1	1	1	1
	0.1	0.9524	0.9617	0.8389	0.8997	0.8471	0.9012	0.9833	0.8723	0.8977	0.9756	0.9573
	0.4	0.8723	0.8638	0.7535	0.7683	0.7535	0.7271	0.763	0.7177	0.6005	0.92488	0.93403
	0.8	0.7759	0.7684	0.6703	0.6	0.6768	0.5809	0.6277	0.6383	0.4558	0.83073	0.83889
	1.3	0.6835	0.6703	0.5847	0.4593	0.608	0.4921	0.5749	0.5734	0.4233	0.73178	0.71068
	2	0.5678	0.5623	0.4953	0.3778	0.5568	0.397	0.4126	0.481	0.3005	0.60792	0.6344
	3	0.4363	0.4237	0.3806	0.2532	0.4115	0.3111	0.3228	0.3881	0.1632	0.48102	0.50556
	4.5	0.3041	0.2924	0.2178	0.1004	0.2453	0.1345	0.1725	0.2678	0.0816	0.33196	0.36321
	6.5	0.1849	0.1778	0.1097	0.0538	0.1301	0.0651	0.07852	0.1693	0.0216	0.20584	0.22823
	9	0.1009	0.1029	0.0729	0.0242	0.0872	0.0248	0.0366	0.0891	0.0136	0.11346	0.12755
	12	0.0231	0.0227	0.0229	0.0132	0.0011	0.0156	0.0166	0.0229	0.0116	0.09115	0.03956
Supplementary figure 7c
	time (s)	169.2 ppm	160.41	153.43	147.52	130.43	128.94	127.28	116.6	105	102	89	84.5	64.8	63.2 ppm
	0	1	1	1	1	1	1	1	1	1	1	1	1	1	1
	0.1	0.983	0.8744	0.964	0.8916	0.9989	0.9249	0.9994	0.9617	0.9997	0.9978	0.9965	0.9978	0.9978	0.9978
	0.3	0.9546	0.7702	0.9271	0.8829	0.8829	0.907	0.8723	0.8982	0.9985	0.9524	0.9958	0.9932	0.9807	0.9807
	0.5	0.8744	0.748	0.8009	0.8246	0.7264	0.8147	0.6768	0.8389	0.9903	0.8982	0.9855	0.9903	0.9617	0.9524
	1	0.7124	0.732	0.6784	0.7193	0.7193	0.6573	0.5461	0.7247	0.9524	0.799	0.9712	0.9431	0.907	0.8982
	1.5	0.6399	0.6094	0.6275	0.6653	0.5527	0.4321	0.5201	0.626	0.9249	0.739	0.9524	0.9159	0.8638	0.8554
	2.2	0.542	0.5636	0.6154	0.5441	0.4547	0.3244	0.2441	0.5201	0.8895	0.6446	0.907	0.8723	0.8147	0.8068
	3	0.4965	0.4416	0.5213	0.389	0.3852	0.3071	0.1878	0.4763	0.8554	0.5904	0.8809	0.8471	0.7684	0.7609
	4	0.4165	0.3967	0.4289	0.2931	0.3078	0.1832	0.1344	0.3957	0.8147	0.5252	0.8554	0.8068	0.7247	0.7177
	5.5	0.3528	0.346	0.4006	0.2582	0.2557	0.1322	0.0897	0.3101	0.7684	0.4537	0.8147	0.739	0.6703	0.6638
	10	0.3263	0.2532	0.2187	0.1343	0.0665	0.0632	0.0659	0.171	0.6446	0.2868	0.6835	0.626	0.5461	0.5514
	14	0.04	0.151	0.02	0.099	0.019	0.0552	0.0659	0.1366	0.5678	0.1677	0.608	0.5408	0.4717	0.481

## Sheet: Supplementary Fig. 8f
Zea mays
No.	13C (ppm)	T1,CP	error	T1,DP	error
1	168.9	4.63122	0.24163	0.9416	0.27735
2	160.9	4.71	0.24	1.62719	0.33962
3	153.5	4.86656	0.22144	2.80846	0.37705
4	148.6	5.18652	0.34535	2.40343	0.34032
5	133.8	4.83546	0.2524	2.0638	0.39194
6	130.8	4.54452	0.21627	0.8907	0.15412
7	128.7	5.08416	0.16756	0.85424	0.14411
8	126.7	5.46892	0.40795	1.79365	0.39141
9	116.7	4.75154	0.20491	1.91401	0.26441
10	56	2.57433	0.38242	1.46473	0.27363
11	105	3.61786	0.08004	2.68739	0.18239
12	89	3.99703	0.07723	4.87324	0.3609
13	84.8	3.51202	0.08492	-	-
14	65.3	2.85731	0.26337	3.17646	0.1765
15	62.3	1.83	0.27	0.3609	0.03524
16	108.2	2.99397	0.26236	3.08587	0.25355
17	102.7	2.13976	0.20776	1.64064	0.23209
18	100.8	2.43746	0.18171	0.46997	0.08941
19	98.1	-	-	3.15548	0.55812
20	82.5	2.78079	0.28561	0.49044	0.03846
21	68.3	0.93404	0.18748	1.36366	0.14242
22	53.7	-	-	0.85042	0.1492
23	22	4.26	0.11	2.09407	0.16783
Arabidopsis thaliana
No.	13C (ppm)	T1,CP	error	T1,DP	error
1	153.5	3.68	0.15	1.08028	0.34639
2	148.6	3.66	0.11	2.65048	0.39299
3	137.8	-	-	1.44107	0.18708
4	133.8	2.75	0.16	1.33807	0.20381
5	130.8	1.92	0.1	0.86005	0.1064
6	128.7	1.78	0.14	0.81336	0.09605
7	126.7	1.68	0.12	-	-
8	116.3	3.37	0.11	1.93584	0.30175
9	56	1.80989	0.2169	2.17289	0.26986
10	105	3.81541	0.05545	3.39458	0.20886
11	89	4.41	0.04	4.44589	0.23616
12	84.4	3.55121	0.08822	2.21518	0.29043
13	65.3	3.17992	0.20479	3.04423	0.25676
14	62.3	2.37012	0.38557	1.48416	0.22397
15	108.2	-	-	0.60123	0.11383
16	102.3	2.37	0.19	1.81163	0.33827
17	100.8	1.90053	0.15066	1.13184	0.19477
18	98.1	1.53	0.17	0.66225	0.12712
19	82.4	3.41745	0.12948	1.68957	0.24521
20	68.8	0.93042	0.11128	1.2431	0.20858
21	53.7	1.02121	0.08014	1.22247	0.15145
22	21	2.98912	0.18153	1.93435	0.19786
Panicum virgatum
No.	13C (ppm)	T1,CP	error	T1,DP	error
1	168.9	3.35	0.7	1.98	0.39
2	158.6	2.78	0.73	1.52	0.23
3	152.3	4.28	0.65	2.78	0.3
4	148.6	4.33	0.65	1.71	0.18
5	137.8	2.84	0.46	1.29	0.17
6	133.8	-	-	1.35	0.2
7	130.8	2.29	0.15	0.64	0.06
8	128.7	2.34	0.16	0.69	0.07
9	126.7	-	-	1.44	0.25
10	116.7	3.02	0.2	1.07	0.13
11	57	1.34	0.2	1.45	0.15
12	105	3.2	0.05	2.8	0.18
13	89	3.7	0.05	3.43	0.25
14	84.8	2.84	0.09	-	-
15	65.3	2.62	0.19	1.15	0.1
16	62.8	1.73	0.21	0.83	0.14
17	108.2	-	-	1.02	0.13
18	102.7	1.13	0.11	0.83	0.08
19	98.1	-	-	0.64	0.06
20	82.5	1.95	0.17	0.93	0.1
21	68.3	-	-	0.71	0.09
22	53.7	0.68	0.12	1.05	0.12
23	21	2.2	0.16	1.19	0.09
Oryza sativa
No.	13C (ppm)	T1,CP	error	T1,DP	error
1	148.6	3.23	0.29	2.58	0.31
2	134.2	2.91	0.24	1.7	0.14
3	129.6	2.71	0.19	1.34	0.14
4	128.3	2.84	0.21	2.14	0.4
5	126.4	2.93	0.22	-	-
6	116.7	2.82	0.06	2.55	0.31
7	57	1.4	0.22	1.9	0.15
8	105	3.4	0.07	3.06	0.16
9	89	4.01	0.06	3.74	0.16
10	84.8	3.11	0.1	2.72	0.25
11	65.3	2.87	0.18	2.76	0.26
12	62.3	1.83	0.22	1.46	0.2
13	108.2	1.69	0.19	1.76	0.19
14	102.7	1.79	0.14	1.29	0.12
15	100.8	-	-	0.71	0.18
16	82.5	2.12	0.18	1.19	0.46
17	22	1.83	0.26	1.14	0.13
